# Supplementary material for: Effect of remimazolam versus sevoflurane on intraoperative hemodynamics in noncardiac surgery: a retrospective observational study using propensity score matching
Source: JA Clin Rep. 2023 Oct 26;9:70. doi: 10.1186/s40981-023-00661-5 (PMC10600086; doi:10.1186/s40981-023-00661-5)
Supplement: Supplementary file 1 — Additional file 1: Supplementary Table 1. Intraoperative heart rate and mean blood pressure. [file 40981_2023_661_MOESM1_ESM.xlsx]

## Sheet: Sheet1
	Supplementary Table 1. Intraoperative heart rate and mean blood pressure.
		Total cohort					Propensity score-matched cohort
		Group S	Group R	P	SMD		Group S	Group R	P	SMD
		(n = 393)	(n = 169)				(n = 141)	(n = 141)
	MBP at the start of surgery (mmHg)	64 (58-73)	67 (59-74)	0.161	0.028		64 (56-73)	67 (59-74)	0.312	0.01
	MBP at the end of surgery (mmHg)	64 (59-72)	69 (62-75)	<0.001	0.144		63 (58-72)	69 (62-75)	0.001	0.061
	HR at the start of surgery (beats/min)	62 (56-69)	67 (60-79)	<0.001	0.489		62 (55-69)	66 (60-76)	0.003	0.315
	HR at the end of surgery (beats/min)	70 (62-78)	71 (64-82)	0.022	0.273		67 (60-75)	70 (63-81)	0.006	0.325
	Data are expressed as the median (interquartile range).
	HR: heart rate, MBP: mean blood pressure, SMD: standardized mean difference.
