# Supplementary material for: Effect of remimazolam versus sevoflurane on intraoperative hemodynamics in noncardiac surgery: a retrospective observational study using propensity score matching
Source: JA Clin Rep. 2023 Oct 26;9:70. doi: 10.1186/s40981-023-00661-5 (PMC10600086; doi:10.1186/s40981-023-00661-5)
Supplement: Supplementary file 2 — Additional file 2: Supplementary Table 2. Intraoperative hypertension. [file 40981_2023_661_MOESM2_ESM.xlsx]

## Sheet: Sheet1
	Supplementary Table 2. Intraoperative hypertension.
		Total cohort					Propensity score-matched cohort
		Group S	Group R	P	SMD		Group S	Group R	P	SMD
		(n = 393)	(n = 169)				(n = 141)	(n = 141)
	Cumulative hypertension time (min)	3 (0-7)	2 (0-8)	0.608	0.097		2 (0-6)	2 (0-7)	0.775	0.079
	Incidence of intraoperative hypertension (%)	28 (7.1%)	17 (10.1%)	0.314	0.105		11 (7.8%)	14 (9.9%)	0.675	0.075
	Data are expressed as the median (interquartile range) or number of patients (%).
	Intraoperative hypertension: mean blood pressure ≥105 mmHg for more than 20 minutes cumulatively.
	SMD: standardized mean difference.
