# Supplementary material for: Effect of remimazolam versus sevoflurane on intraoperative hemodynamics in noncardiac surgery: a retrospective observational study using propensity score matching
Source: JA Clin Rep. 2023 Oct 26;9:70. doi: 10.1186/s40981-023-00661-5 (PMC10600086; doi:10.1186/s40981-023-00661-5)
Supplement: Supplementary file 3 — Additional file 3: Supplementary Table 3. Number of cases using intraoperative EEG monitoring. [file 40981_2023_661_MOESM3_ESM.xlsx]

## Sheet: Sheet1
	Supplementary Table 3. Number of cases using intraoperative EEG monitoring.
		Total cohort					Propensity score-matched cohort
		Group S	Group R	P	SMD		Group S	Group R	P	SMD
		(n = 393)	(n = 169)				(n = 141)	(n = 141)
	BIS™	11 (2.8%)	36 (21.3%)	<0.001	0.593		7 (5.0%)	30 (21.3%)	<0.001	0.498
	SedLine®	114 (29.0%)	106 (62.7%)	<0.001	0.719		42 (29.8%)	97 (68.8%)	<0.001	0.847
	Data are expressed as the number of patients (%).
	EEG: electroencephalogram, BIS™: Bispectral Index™, SMD: standardized mean difference.
