# Supplementary material for: Effect of remimazolam versus sevoflurane on intraoperative hemodynamics in noncardiac surgery: a retrospective observational study using propensity score matching
Source: JA Clin Rep. 2023 Oct 26;9:70. doi: 10.1186/s40981-023-00661-5 (PMC10600086; doi:10.1186/s40981-023-00661-5)
Supplement: Supplementary file 4 — Additional file 4: Supplementary Table 4. Sedative and arterial line during the induction of anesthesia. [file 40981_2023_661_MOESM4_ESM.xlsx]

## Sheet: Sheet1
	Supplementary Table 4. Sedative and arterial line during the induction of anesthesia.
		Total cohort					Propensity score-matched cohort
		Group S	Group R	P	SMD		Group S	Group R	P	SMD
		(n = 393)	(n = 169)				(n = 141)	(n = 141)
	Midazolam (%)	43 (10.9%)	1 (0.6%)	<0.001	0.455		23 (16.3%)	1 (0.7%)	<0.001	0.582
	Remimazolam (%)	2 (0.5%)	167 (98.8%)	<0.001	10.74		2 (1.4%)	139 (98.6%)	<0.001	8.217
	Propofol (%)	304 (77.4%)	1 (0.6%)	<0.001	2.551		98 (69.5%)	1 (0.7%)	<0.001	2.079
	Sevoflurane (%)	40 (10.2%)	0 (0.0%)	<0.001	0.476		17 (12.1%)	0 (0.0%)	<0.001	0.524
	Arterial line placement before induction of anesthesia (%)	40 (10.2%)	25 (14.8%)	0.154	0.14		16 (11.3%)	18 (12.8%)	0.855	0.044
	Data are expressed as the number of patients (%).
	SMD: standardized mean difference.
